# Supplementary material for: The Smc5/6 Complex Restricts HBV when Localized to ND10 without Inducing an Innate Immune Response and Is Counteracted by the HBV X Protein Shortly after Infection
Source: PLoS One. 2017 Jan 17;12(1):e0169648. doi: 10.1371/journal.pone.0169648 (PMC5240991; doi:10.1371/journal.pone.0169648)
Supplement: S1 Table — All genes listed were classified as a DEG at one or more time-points in HBV-infected PHH. Fold-change (FC) values are log2. FDR values of less than 0.05 are highlighted in pink. The gene list is sorted by FDR at Day 13 in HBV-infected PHH. (XLSX) [file pone.0169648.s017.xlsx]

## Sheet: S1 Table
S1 Table. DEGs associated with HBV-infection of PHH.
Gene	Description	HBV-infected																				IFN-a						poly(I:C)
		4h		8h		12h		24h		2d		3d		6d		8d		10d		13d		4h		8h		24h		4h		8h		24h
		FC	FDR	FC	FDR	FC	FDR	FC	FDR	FC	FDR	FC	FDR	FC	FDR	FC	FDR	FC	FDR	FC	FDR	FC	FDR	FC	FDR	FC	FDR	FC	FDR	FC	FDR	FC	FDR
CD163L1	Homo sapiens CD163 molecule-like 1 (CD163L1), mRNA	0.195388	0.999617	0.0826791	0.999911	0.0241939	0.98966	0.397855	0.999667	-0.622215	0.301379	-1.25697	0.22488	-1.02795	0.239374	-1.09172	0.0285844	-1.63307	0.017908	-1.68879	0.00024848	0.376117	0.359976	0.105309	0.867277	1.73145	0.000190553	0.305432	0.476549	-0.198326	0.729948	0.336729	0.47169
PLCE1	Homo sapiens phospholipase C, epsilon 1 (PLCE1)	0.514371	0.999617	0.341378	0.999911	0.40517	0.597985	-0.392904	0.999667	-1.1497	0.0464946	-1.11782	0.2888	-1.0783	0.10655	-0.348745	0.486764	-1.04155	0.698505	-1.12292	0.000252642	0.806469	0.0726367	-0.465015	0.276607	-0.713767	0.035015	0.693039	0.145006	-0.457469	0.279069	-0.607049	0.0481459
CDHR2	Homo sapiens cadherin-related family member 2 (CDHR2)	0.0234372	0.999617	0.0790235	0.999911	0.0673191	0.956811	0.27725	0.999667	0.325079	0.620499	-0.106774	0.961057	-0.799222	0.406514	-0.568578	0.178848	-0.97839	0.888624	-1.21874	0.000252642	-0.230517	0.50889	0.000898296	0.998095	0.195525	0.581383	-0.22187	0.538953	-0.0737896	0.836272	0.706972	0.0161211
BMP8A	Homo sapiens bone morphogenetic protein 8a (BMP8A), mRNA	0.889725	0.799035	0.0780236	0.999911	0.546694	0.561324	-0.153818	0.999667	-0.465215	0.544152	-0.319466	0.891167	-0.771006	0.633332	-0.309285	0.577399	-0.784	0.99973	-1.17131	0.00115	-0.107341	0.872301	-0.162492	0.735258	0.40703	0.391674	0.254633	0.661015	-0.373234	0.402859	1.16117	0.00321491
AB075489	Homo sapiens neuroblastoma cDNA, clone:Nbla00124, full insert sequence	0.377579	0.999617	0.122206	0.999911	0.228491	0.862741	-0.59001	0.999667	-0.883028	0.358763	-0.361886	0.910484	-1.05779	0.406514	-0.642679	0.260134	-0.953419	0.99973	-1.30134	0.00154217	-0.412055	0.476136	-1.25854	0.00833451	-1.18677	0.0121415	-0.170962	0.794399	-1.46219	0.00319305	-1.00325	0.0180345
PHGDH	Homo sapiens phosphoglycerate dehydrogenase (PHGDH), mRNA	-0.0941299	0.999617	-0.175525	0.999911	-0.509636	0.507662	-0.102	0.999667	0.694409	0.210121	0.394301	0.788799	0.343787	0.99932	0.748733	0.12257	0.753764	0.99973	1.10004	0.00451929	-0.0407932	0.929576	0.054061	0.896967	-0.107241	0.811589	-0.14547	0.722963	0.0528036	0.896572	-1.92912	1.91859e-05
CAPN13	Homo sapiens calpain 13 (CAPN13), mRNA	-0.159956	0.999617	-0.183757	0.999911	-0.0701312	0.983761	-0.189425	0.999667	-0.941678	0.301247	-1.07673	0.82054	-2.41068	0.29146	-0.759185	0.633117	-1.96512	0.99973	-2.21235	0.00465805	-0.199888	0.848982	0.414292	0.630971	1.21336	0.114453	0.90879	0.216334	0.91474	0.212329	3.78199	2.24058e-07
BMP8B	Homo sapiens bone morphogenetic protein 8b (BMP8B), mRNA	0.438404	0.999617	0.139233	0.999911	0.295539	0.802683	-0.645384	0.999667	-1.05406	0.273342	-0.868975	0.718986	-1.21517	0.239374	-0.545472	0.393357	-1.05225	0.99973	-1.19284	0.00488914	-0.704315	0.183447	-1.39537	0.00332243	-1.55543	0.00246794	-0.495951	0.379069	-1.60262	0.00143222	-1.36109	0.00250332
GLIPR1	Homo sapiens GLI pathogenesis-related 1 (GLIPR1), mRNA	0.380657	0.999617	0.547505	0.886388	0.531912	0.3639	0.431047	0.999667	-0.925463	0.0714224	-1.33456	0.363411	-1.97391	0.00907434	-0.758434	0.23918	-0.711829	0.99973	-1.14661	0.00617234	-0.0392759	0.927136	0.252658	0.419777	0.128851	0.722176	0.144646	0.696291	-0.0796527	0.821356	1.57219	5.14119e-07
KRT80	Homo sapiens keratin 80 (KRT80)	0.868569	0.999617	0.259353	0.999911	-0.00131014	0.999745	0.113175	0.999667	-3.41706	0.0964787	-3.63369	0.43889	-2.84053	0.0370079	-1.90552	0.112287	-1.85693	0.99973	-1.91969	0.00620862	0.158165	0.901307	-1.13786	0.118925	0.372254	0.66662	0.902357	0.337824	-1.95859	0.0199393	0.844737	0.199951
CLDN4	Homo sapiens claudin 4 (CLDN4), mRNA	0.788577	0.999617	-0.12171	0.999911	-0.00176724	0.999292	-0.185154	0.999667	-0.930093	0.477382	-0.700491	0.879926	-2.26915	0.393569	-1.43702	0.267493	-1.61183	0.99973	-2.41225	0.00620862	-1.94137	0.0110906	-1.74147	0.001307	-3.06258	4.35545e-06	-0.849305	0.218809	-1.17682	0.0103732	1.15701	0.000859856
SERPINB2	Homo sapiens serpin peptidase inhibitor, clade B (ovalbumin), member 2 (SERPINB2)	1.52862	0.999617	2.60711	0.932975	1.29421	0.67006	0.605554	0.999667	0.782309	0.892043	0.163183	0.996361	-1.97146	0.994419	-1.62995	0.423945	-3.31053	0.99973	-3.36989	0.00994795	-1.7319	0.427992	0.133015	0.956695	-0.288428	0.86836	-0.945224	0.68732	0.492593	0.816808	1.33172	0.206317
HAMP	Homo sapiens hepcidin antimicrobial peptide (HAMP), mRNA	0.835187	0.999617	1.75182	0.898798	2.49034	0.224328	1.78706	0.999667	-0.416156	0.863349	-1.34896	0.824803	-3.19158	0.239374	-2.85918	0.0679466	-3.91707	0.99973	-4.03921	0.00994795	2.51741	0.0206559	0.928336	0.373304	-2.1131	0.0464956	-0.33621	0.848117	-0.478363	0.709626	-2.86482	0.0140485
LAMA3	Homo sapiens laminin, alpha 3 (LAMA3)	0.194598	0.999617	0.0165636	0.999911	-0.0862087	0.964292	-0.234571	0.999667	-0.784963	0.350171	-1.04852	0.481992	-1.39382	0.235777	-0.863268	0.182013	-1.02535	0.99973	-1.28846	0.00996118	-0.435052	0.407058	-1.28017	0.00641329	-0.419638	0.405234	-0.330533	0.556755	-1.37362	0.00362221	-0.941299	0.0313952
FSTL1	Homo sapiens follistatin-like 1 (FSTL1), mRNA	0.0848285	0.999617	-0.117544	0.999911	-0.100338	0.972883	-0.51098	0.999667	-0.842325	0.520837	-1.43709	0.411971	-1.93749	0.186577	-1.09509	0.189696	-1.49224	0.99973	-1.63088	0.0135313	-0.376294	0.612201	-0.909748	0.158403	-0.877246	0.216132	-0.476344	0.515057	-1.52275	0.0127741	-1.40781	0.0236276
ANKRD1	Homo sapiens ankyrin repeat domain 1 (cardiac muscle) (ANKRD1), mRNA	0.557206	0.999617	0.30297	0.999911	0.0552629	0.983761	-0.532354	0.999667	-2.65427	0.0116357	-2.74948	0.0349297	-2.15046	0.18495	-1.53283	0.0785101	-1.61736	0.99973	-1.78529	0.0137019	0.901893	0.204074	0.451308	0.54534	-0.169709	0.851645	0.994296	0.173986	0.00930025	0.991192	0.898856	0.189504
DDIT4	Homo sapiens DNA-damage-inducible transcript 4 (DDIT4), mRNA	0.330196	0.999617	0.487321	0.999911	0.107658	0.941534	0.593107	0.999667	1.09696	0.0515439	0.706334	0.615967	0.092532	0.99932	0.577319	0.372289	0.645433	0.99973	1.17385	0.0137395	-4.4323	7.20087e-08	-1.46651	0.000380945	0.621424	0.107755	-2.95074	6.17118e-07	-3.03893	2.7365e-07	0.243128	0.523859
BMP2	Homo sapiens bone morphogenetic protein 2 (BMP2), mRNA	0.0294002	0.999617	-0.209687	0.999911	-0.181825	0.86848	-0.319108	0.999667	-1.21219	0.0430172	-0.976031	0.360947	-0.765338	0.634711	-0.529478	0.293728	-0.557962	0.99973	-0.932989	0.0137395	-2.07261	1.09671e-06	-1.28869	0.000381693	-0.0994633	0.825634	1.11008	0.00206846	-1.21667	0.00063514	-0.380708	0.259266
FLNA	Homo sapiens filamin A, alpha (FLNA)	0.330041	0.999617	0.205011	0.999911	-0.089315	0.965189	-0.256473	0.999667	-0.948402	0.211624	-1.29865	0.265732	-1.84694	0.0370079	-0.653213	0.309389	-0.966893	0.99973	-1.16689	0.014476	-0.618045	0.183465	-0.839555	0.0602783	-1.29312	0.00654586	-0.331128	0.53482	-0.995464	0.0231566	-1.44484	0.00117549
SLC7A7	Homo sapiens solute carrier family 7 (amino acid transporter light chain, y+L system), member 7 (SLC7A7)	0.337277	0.999617	-0.112299	0.999911	0.19578	0.957493	-0.384511	0.999667	-1.89536	0.229871	-1.64511	0.729405	-3.04964	0.113416	-0.919174	0.535628	-1.48804	0.99973	-2.02746	0.0153137	-0.149467	0.929159	-1.11347	0.376779	-0.710846	0.40204	-0.152364	0.923438	-1.32247	0.30224	0.154728	0.840971
FILIP1L	Homo sapiens filamin A interacting protein 1-like (FILIP1L)	0.412158	0.999617	-0.0538182	0.999911	0.3066	0.88795	-0.0618515	0.999667	-1.64106	0.374167	-1.54945	0.714446	-2.07428	0.239374	-1.09659	0.329369	-1.55331	0.99973	-1.75621	0.0173312	-2.31353	0.00730667	-2.18853	0.00835099	-0.620714	0.447034	-0.572549	0.473531	-3.67161	0.00102514	-0.176188	0.818061
CRYAB	Homo sapiens crystallin, alpha B (CRYAB), mRNA	0.154215	0.999617	0.0423157	0.999911	0.139367	0.945732	0.196964	0.999667	-0.593943	0.648428	-1.56423	0.598802	-2.63484	0.0370079	-1.54857	0.14036	-1.3759	0.99973	-2.04558	0.0173312	-1.10828	0.0917704	-0.782606	0.197814	-1.03159	0.119994	-1.01874	0.133948	-1.56494	0.0249604	-1.68521	0.0115845
C6orf174	Homo sapiens chromosome 6 open reading frame 174 (C6orf174), mRNA	0.627684	0.999617	0.0617992	0.999911	0.418811	0.839865	-0.0570761	0.999667	-3.81589	0.0515439	-1.41833	0.713915	-1.44714	0.501059	-1.12143	0.236925	-1.38161	0.99973	-1.63384	0.0173312	2.24249	0.00866161	1.20983	0.0488974	-0.0715188	0.939603	1.66191	0.0700501	0.301273	0.694906	1.67721	0.0023251
CYP21A1P	Homo sapiens cytochrome P450, family 21, subfamily A, polypeptide 1 pseudogene (CYP21A1P), non-coding RNA	0.339399	0.999617	0.196712	0.999911	0.598708	0.659552	0.558569	0.999667	0.0154204	0.995008	-0.348042	0.930618	-0.998658	0.949905	-0.460788	0.640262	-1.7202	0.99973	-1.94839	0.0173312	3.00621	5.01978e-06	2.18522	2.05608e-05	0.186212	0.762568	2.38434	0.000259102	2.82653	1.46991e-07	2.37121	5.94249e-07
PSG4	Homo sapiens pregnancy specific beta-1-glycoprotein 4 (PSG4)	0.340361	0.999617	0.57278	0.999911	0.601458	0.820796	-0.488012	0.999667	-1.63517	0.336126	-2.1933	0.709886	-2.47846	0.501059	-0.52962	0.807232	-1.56999	0.99973	-2.23132	0.0173312	-0.54949	0.619566	0.169697	0.8961	-1.30222	0.168351	-0.515862	0.645597	-0.122051	0.923638	-1.07946	0.226899
CNN2	Homo sapiens calponin 2 (CNN2)	0.214674	0.999617	0.316257	0.999911	-0.262272	0.75502	0.0186355	0.999667	-0.607367	0.371688	-0.469749	0.825413	-1.39509	0.10655	-0.581018	0.312629	-0.422669	0.99973	-1.01225	0.0173312	-0.510436	0.135099	-1.11762	0.00129491	-0.877018	0.0124812	0.247229	0.502849	-0.851246	0.0101154	-0.00739449	0.984672
ELF4	Homo sapiens E74-like factor 4 (ets domain transcription factor) (ELF4)	0.647911	0.855682	0.205292	0.999911	0.00103505	0.999745	0.093217	0.999667	-0.442437	0.77095	-0.21481	0.967017	-0.811398	0.99932	-0.277525	0.832772	-0.434633	0.99973	-1.2416	0.0173312	-0.721213	0.0714229	0.2353	0.569276	-0.314913	0.574435	-0.335466	0.435397	1.58457	5.64021e-06	1.77426	1.45587e-05
MAP2	Homo sapiens microtubule-associated protein 2 (MAP2)	0.338442	0.999617	0.299785	0.999911	0.722179	0.607775	-0.071141	0.999667	-1.32185	0.214652	-1.03764	0.715727	-1.6359	0.207117	-1.02587	0.186627	-0.851421	0.99973	-1.23418	0.0189851	1.02877	0.109204	2.34841	7.00629e-05	1.22271	0.024499	0.0785146	0.932107	1.3058	0.0218837	2.00725	0.000129268
MFI2	Homo sapiens antigen p97 (melanoma associated) identified by monoclonal antibodies 133.2 and 96.5 (MFI2)	0.36307	0.999617	0.199385	0.999911	0.0745829	0.972631	0.0695045	0.999667	-0.290947	0.826883	-1.02009	0.626128	-1.98301	0.10655	-1.35017	0.10696	-1.71709	0.99973	-1.46104	0.0189851	-0.24554	0.691364	-0.20943	0.718628	-0.433034	0.43609	-0.123398	0.85452	-0.33105	0.53141	-0.500217	0.303727
MCAM	Homo sapiens melanoma cell adhesion molecule (MCAM), mRNA	0.27745	0.999617	0.0814525	0.999911	-0.00357981	0.998491	-0.231965	0.999667	-1.46008	0.139603	-2.06517	0.22488	-1.66799	0.249752	-1.51376	0.0665211	-1.23037	0.99973	-1.4138	0.021521	-0.71831	0.223368	-1.168	0.0364641	-0.551126	0.378919	-0.477832	0.461075	-1.13781	0.0390174	-0.253813	0.669398
DOCK3	Homo sapiens dedicator of cytokinesis 3 (DOCK3), mRNA	0.770433	0.999617	-1.96477	0.999911	-1.53938	0.710691	-2.21039	0.999667	-1.04842	0.759884	-0.26589	0.97805	-0.894708	0.99932	-0.314507	0.890665	-2.30881	0.99973	-2.13459	0.0220681	0.98968	0.579914	0.500236	0.829675	-0.14713	0.937758	0.185184	0.932708	1.26744	0.500624	-0.681186	0.649532
INHBE	Homo sapiens inhibin, beta E (INHBE), mRNA	0.533033	0.999617	0.103785	0.999911	0.261073	0.840998	0.0224268	0.999667	0.46626	0.649021	0.266456	0.935918	0.604424	0.99932	0.566315	0.37372	0.633238	0.99973	1.04368	0.0247168	-0.979529	0.0337001	-3.2254	1.12208e-07	-2.23781	1.36772e-05	-0.19601	0.727113	-3.38312	6.76721e-08	-3.05674	4.47701e-08
PSAT1	Homo sapiens phosphoserine aminotransferase 1 (PSAT1)	-0.16439	0.999617	-0.243938	0.999911	-0.197933	0.901285	-0.0531761	0.999667	0.15662	0.90977	0.271828	0.923606	0.480419	0.99932	0.998543	0.107495	0.937629	0.99973	1.07481	0.0263876	0.015173	0.979684	-0.0556909	0.924996	-0.527529	0.28377	-0.182211	0.762051	-0.567268	0.234465	-1.58082	0.000821529
ID3	Homo sapiens inhibitor of DNA binding 3, dominant negative helix-loop-helix protein (ID3), mRNA	0.878624	0.948697	0.576873	0.999911	0.312881	0.847341	0.302773	0.999667	-1.52151	0.283871	-1.09008	0.737769	-1.48523	0.501059	-1.62249	0.0679466	-1.44644	0.99973	-1.6268	0.0263932	-0.639885	0.276806	-0.451578	0.431004	-1.2338	0.044304	-1.55744	0.0124692	-0.658165	0.227852	-0.665474	0.220107
C8orf84	Homo sapiens chromosome 8 open reading frame 84 (C8orf84), mRNA	0.347845	0.999617	-0.206566	0.999911	-0.494217	0.812039	-0.365758	0.999667	-0.840995	0.545035	-0.596052	0.879926	-0.833027	0.99932	-1.28581	0.191374	-0.793472	0.99973	-1.3918	0.0263932	0.230736	0.801719	0.0317699	0.971768	-0.758212	0.310062	0.0329907	0.974014	-0.0839022	0.922788	-2.44127	0.00575392
GPRC5A	Homo sapiens G protein-coupled receptor, family C, group 5, member A (GPRC5A), mRNA	0.193651	0.999617	-0.188271	0.999911	0.540827	0.807785	0.0989653	0.999667	-0.287634	0.945412	-0.353567	0.973866	-1.97142	0.501059	-0.198955	0.914474	-0.571862	0.99973	-1.43117	0.0286208	-1.47917	0.207482	-2.28259	0.0316786	-0.92137	0.339309	-1.33182	0.266943	-2.05161	0.0442475	0.452257	0.538538
PRAMEF10	Homo sapiens PRAME family member 10, mRNA (cDNA clone MGC:138413 IMAGE:8327676), complete cds;Homo sapiens PRAME family member 10 (PRAMEF10), mRNA	0.727121	0.999617	2.77601	0.898798	0.503993	0.942097	1.4234	0.999667	0.805077	0.892053	1.11586	0.943833	2.69745	0.620079	1.28789	0.538333	1.07039	0.99973	1.64738	0.0286897	-3.33286	0.0823518	-2.34035	0.336872	1.1289	0.6917	-4.71804	0.0290064	-0.738823	0.750399	0.444434	0.873678
DIAPH3	Homo sapiens diaphanous homolog 3 (Drosophila) (DIAPH3)	0.821801	0.999617	0.627403	0.999911	0.285602	0.945713	-0.462752	0.999667	-2.43081	0.27664	-2.0673	0.726679	-2.88956	0.239374	-0.391609	0.852731	-2.32131	0.99973	-2.1815	0.0305228	1.21481	0.32109	0.473878	0.787394	0.417528	0.737939	1.00014	0.449078	1.31201	0.334318	-0.0680195	0.956397
TMEM132A	Homo sapiens transmembrane protein 132A (TMEM132A)	0.295924	0.999617	0.270963	0.999911	0.573586	0.592006	0.304993	0.999667	-0.660314	0.514573	-1.08684	0.664799	-1.44624	0.239065	-1.21973	0.117287	-1.58446	0.99973	-1.19169	0.0317875	-0.265427	0.686135	-0.235431	0.681554	0.155253	0.798361	0.342121	0.567335	0.0972851	0.862766	1.89808	1.96115e-05
LUM	Homo sapiens lumican (LUM), mRNA	-0.585738	0.999617	0.217086	0.999911	-0.552357	0.803489	0.435935	0.999667	0.056726	0.979641	0.845677	0.759578	0.383985	0.99932	0.476397	0.625631	1.18558	0.99973	1.17735	0.0317875	-1.02926	0.183535	0.516926	0.528779	-0.628497	0.436952	-1.37175	0.0853451	0.180556	0.840768	-0.312368	0.675817
TEAD4	Homo sapiens TEA domain family member 4 (TEAD4)	0.598277	0.999617	0.131946	0.999911	0.276765	0.886674	-0.321071	0.999667	-1.03676	0.603665	-1.26241	0.797911	-1.04952	0.949954	-0.575927	0.67117	-0.657077	0.99973	-1.58972	0.0317875	3.0935	3.00925e-06	0.627035	0.171734	-1.11698	0.0688375	0.0965744	0.923314	0.500632	0.283892	0.251617	0.621636
MMP24	Homo sapiens matrix metallopeptidase 24 (membrane-inserted) (MMP24), mRNA	0.29162	0.999617	-0.144529	0.999911	-0.307379	0.735772	-0.501542	0.999667	-1.58613	0.0116357	-1.60964	0.18935	-1.52408	0.0426446	-0.956855	0.101282	-0.876062	0.99973	-0.941359	0.0333595	-0.165418	0.760345	-1.24675	0.00100251	-0.66275	0.0729397	0.328791	0.482002	-1.65086	6.0791e-05	-1.37039	0.00030038
ATOH8	Homo sapiens atonal homolog 8 (Drosophila) (ATOH8), mRNA	0.650158	0.999617	0.614948	0.999911	0.11724	0.945732	0.306356	0.999667	-1.02244	0.366207	-1.00736	0.824803	-2.00532	0.310206	-0.797536	0.513087	-1.57456	0.99973	-1.78525	0.0333595	-3.50711	0.00112717	-1.62315	0.0024489	-1.54551	0.00408103	-1.87037	0.0188703	-2.6702	7.37259e-05	-0.767115	0.0816442
PSG1	Homo sapiens pregnancy specific beta-1-glycoprotein 1 (PSG1)	0.374551	0.999617	0.371009	0.999911	0.878302	0.756471	-0.378271	0.999667	-0.977534	0.640649	-2.16577	0.740016	-2.23893	0.817187	-1.61004	0.459126	-1.44173	0.99973	-2.66815	0.0346865	-0.236874	0.864098	-0.401337	0.76978	-2.39652	0.033625	-0.768275	0.553049	-0.830347	0.520588	-3.30786	0.0068001
KRT7	Homo sapiens keratin 7 (KRT7), mRNA	1.16818	0.999617	0.658805	0.999911	0.975649	0.513839	0.244088	0.999667	-0.994285	0.724473	-1.36414	0.854986	-2.87704	0.287864	-1.28719	0.397436	-2.13271	0.99973	-2.11971	0.0350033	-0.264834	0.878688	-3.20242	0.00332036	-2.67219	0.00962924	0.340032	0.828804	-3.13198	0.00374073	-1.99966	0.0158791
DMKN	Homo sapiens dermokine (DMKN)	0.578258	0.999617	-0.0533613	0.999911	0.188642	0.935027	0.202699	0.999667	-0.403861	0.816984	-0.568183	0.897359	-0.480643	0.99932	-1.45521	0.0953756	-0.935791	0.99973	-1.23659	0.0367675	-0.115806	0.901911	-0.18158	0.813579	-0.136849	0.905879	0.406376	0.59168	-0.794644	0.252245	-0.548985	0.527344
LHFPL2	Homo sapiens lipoma HMGIC fusion partner-like 2 (LHFPL2), mRNA	0.478626	0.948697	0.127272	0.999911	0.0468624	0.971574	-0.320647	0.999667	-1.03923	0.0430172	-1.04446	0.19227	-0.893445	0.239065	-0.394291	0.38993	-0.289559	0.99973	-0.65165	0.0376045	0.464023	0.102129	-0.188746	0.54331	-0.418805	0.159638	0.0184118	0.962991	-0.385585	0.17377	0.739269	0.00480824
PDGFRB	Homo sapiens platelet-derived growth factor receptor, beta polypeptide (PDGFRB), mRNA	-0.033964	0.999617	0.710651	0.999911	0.388111	0.825067	0.25365	0.999667	0.447575	0.72665	-0.188702	0.968751	0.556289	0.99932	0.637102	0.504017	0.873946	0.99973	1.17985	0.0378479	-0.299271	0.752257	-0.697242	0.477008	-0.0926289	0.91024	-0.165155	0.864735	-0.919104	0.339787	-0.14202	0.822324
C3orf52	Homo sapiens chromosome 3 open reading frame 52 (C3orf52)	0.119162	0.999617	0.176243	0.999911	0.266835	0.807785	-0.154358	0.999667	-0.98846	0.333813	-1.02137	0.664799	-0.865736	0.893798	-0.754669	0.336505	-0.554417	0.99973	-1.04085	0.0380135	-1.32578	0.000172062	-0.448579	0.222278	-1.03029	0.020566	-1.0952	0.001432	-0.158512	0.684063	1.31385	0.000137385
FGL2	Homo sapiens fibrinogen-like 2 (FGL2), mRNA	0.685154	0.999617	0.182712	0.999911	0.279381	0.947649	0.221646	0.999667	0.519626	0.811334	0.263501	0.967017	0.215516	0.99932	0.281189	0.882072	1.81792	0.99973	2.9276	0.0383702	0.120971	0.923292	0.829631	0.400597	1.83739	0.0403672	0.314986	0.768141	-0.0591455	0.965461	1.4446	0.105349
CKB	Homo sapiens creatine kinase, brain (CKB), mRNA	-0.185956	0.999617	-0.265562	0.999911	-0.862121	0.335146	-0.753155	0.999667	0.138851	0.916797	-0.153087	0.970293	-0.58639	0.99932	-1.1831	0.131683	-0.95315	0.99973	-1.29048	0.0416324	-0.824944	0.0565899	-0.140703	0.768882	-0.558119	0.291518	-0.886011	0.0465999	-0.757689	0.0748924	-0.293713	0.538916
TPM4	Homo sapiens tropomyosin 4 (TPM4)	0.393397	0.999617	0.373499	0.999911	0.178095	0.914913	0.127679	0.999667	-0.729847	0.444831	-0.540634	0.827788	-1.0294	0.676905	-0.51194	0.514939	-0.567665	0.99973	-1.02236	0.0422756	-0.236228	0.677938	-0.551691	0.240989	-1.47131	0.00348021	-0.464234	0.377064	-1.24719	0.00660296	0.356646	0.440152
MYL9	Homo sapiens myosin, light chain 9, regulatory (MYL9)	0.339039	0.999617	0.487706	0.999911	0.427593	0.825757	0.352472	0.999667	-0.772241	0.569862	-1.03487	0.820348	-2.38223	0.249752	-0.663358	0.58618	-1.36856	0.99973	-1.46	0.0422756	-0.526067	0.482931	-0.28794	0.714019	0.0550914	0.956416	0.0309952	0.972201	-0.272382	0.727183	-0.335734	0.652633
AB209315	Homo sapiens mRNA for serine/threonine kinase 4 variant protein	0.0514595	0.999617	-0.95633	0.999911	-4.35166	0.34724	-0.0766677	0.999667	-5.59465	0.124062	1.6545	0.74573	1.72911	0.99932	-1.68796	0.24769	-1.19937	0.99973	-4.08305	0.0422756	0.939442	0.540549	0.574836	0.750237	0.540698	0.73039	-0.557586	0.79559	2.31703	0.0704722	0.0214722	0.989742
C1orf21	Homo sapiens chromosome 1 open reading frame 21 (C1orf21), mRNA	-0.0421369	0.999617	-0.302513	0.999911	-0.407011	0.468094	0.178108	0.999667	1.01113	0.00260474	0.605138	0.233782	0.286619	0.99932	0.219645	0.519182	0.104503	0.99973	0.514323	0.0422756	0.00953595	0.973852	0.344144	0.158401	0.66694	0.00885424	0.0440782	0.883648	0.610058	0.00875789	-0.318525	0.220896
PFKP	Homo sapiens phosphofructokinase, platelet (PFKP)	0.530477	0.999617	0.507979	0.999911	0.219219	0.873275	-0.128439	0.999667	-1.49363	0.065478	-1.47273	0.411971	-1.14735	0.53646	-0.938407	0.186192	-0.56256	0.99973	-1.0283	0.0422756	-0.289411	0.585732	-0.434411	0.338475	-0.98955	0.0299938	-0.165766	0.774184	-0.677927	0.117202	-0.259405	0.549412
C6orf132	Homo sapiens chromosome 6 open reading frame 132 (C6orf132), mRNA	0.459767	0.999617	-0.402901	0.999911	-0.529845	0.44577	-0.553423	0.999667	-1.4124	0.268235	-0.31983	0.960423	-0.867844	0.998275	-0.721974	0.572783	-0.626164	0.99973	-1.01598	0.0422756	-1.99882	0.00080593	-2.60676	1.73136e-07	-2.3475	0.000228472	-0.957051	0.0525971	-3.58192	4.06688e-09	-1.14793	0.00891194
SEZ6L2	Homo sapiens seizure related 6 homolog (mouse)-like 2 (SEZ6L2)	-0.125947	0.999617	0.111768	0.999911	-0.0564244	0.983314	0.368406	0.999667	0.252964	0.861556	-0.159901	0.972946	-0.770498	0.979443	-1.11854	0.0911121	-1.10173	0.99973	-1.05945	0.043501	0.0347998	0.964801	0.166686	0.814526	0.779069	0.247376	0.00875688	0.991702	0.068446	0.923605	0.361805	0.593423
ASPHD2	Homo sapiens aspartate beta-hydroxylase domain containing 2 (ASPHD2), mRNA	0.221117	0.999617	0.0104573	0.999911	0.392688	0.930167	1.33097	0.999667	-1.74978	0.521166	-0.31511	0.982204	-2.64553	0.633332	-0.0825236	0.976993	-1.49429	0.99973	-2.32821	0.0437869	2.69547	0.0040586	2.65176	0.00063416	0.581817	0.690169	1.15341	0.326754	3.67058	4.1385e-06	3.4859	0.000493902
NPDC1	Homo sapiens neural proliferation, differentiation and control, 1 (NPDC1), mRNA	0.210417	0.999617	-0.0144119	0.999911	0.71994	0.689665	-0.415256	0.999667	-0.678832	0.551051	-0.684933	0.828317	-1.40451	0.29146	-1.39142	0.0550578	-1.22138	0.99973	-1.01705	0.0440668	-0.397821	0.624948	-0.0625105	0.936427	-0.573897	0.419828	0.235457	0.776978	-0.312444	0.659848	-0.261707	0.682994
TAGLN	Homo sapiens transgelin (TAGLN)	0.934386	0.96741	0.227176	0.999911	0.428266	0.759954	0.197385	0.999667	0.117257	0.934733	0.201889	0.960423	-1.74799	0.180062	-0.0821542	0.943933	-0.854793	0.99973	-1.03481	0.048445	0.63297	0.305353	0.158916	0.810259	0.23851	0.686964	0.943127	0.107934	0.119936	0.852737	0.480052	0.299247
THBS2	Homo sapiens thrombospondin 2 (THBS2), mRNA	0.443839	0.999617	0.340901	0.999911	-0.540101	0.597985	0.443817	0.999667	0.571931	0.536985	0.29722	0.92309	0.291011	0.99932	1.26933	0.0374656	1.12837	0.99973	0.774274	0.0621707	0.152774	0.832212	0.0812414	0.90409	-0.114896	0.860399	-0.247185	0.72521	-0.269862	0.654102	-0.356116	0.483476
LAMA2	Homo sapiens laminin, alpha 2 (LAMA2)	0.0252939	0.999617	1.11876	0.898798	-1.09121	0.328946	-0.607693	0.999667	-0.00542426	0.998045	-0.408933	0.886345	0.84927	0.96071	1.52722	0.0413787	1.13709	0.99973	1.06098	0.0660341	-0.329822	0.650201	0.726637	0.259296	-0.0822568	0.924914	-1.31065	0.0502756	0.179433	0.811913	0.0677142	0.924036
HSPB8	Homo sapiens heat shock 22kDa protein 8 (HSPB8), mRNA	0.429503	0.999617	0.268093	0.999911	0.28294	0.78898	-0.105846	0.999667	-1.2869	0.0430172	-1.04514	0.363121	-0.809036	0.640003	-0.629963	0.223741	-0.5433	0.99973	-0.686515	0.0742809	0.156521	0.749463	-0.290594	0.492947	-1.1728	0.00311577	0.721002	0.0657803	-0.15334	0.723445	-0.149961	0.694607
DNAAF1	Homo sapiens dynein, axonemal, assembly factor 1 (DNAAF1), mRNA	-0.0237489	0.999617	-0.0178031	0.999911	-0.349732	0.749072	-0.37009	0.999667	-1.44074	0.141379	-0.330572	0.912267	-1.31352	0.307909	-1.09238	0.0413885	-0.642583	0.99973	-1.033	0.0757586	0.415944	0.281389	0.911395	0.00821911	1.72648	0.000134134	1.29239	0.000367655	1.61649	7.65223e-06	3.00323	1.15777e-09
NCRNA00185	Homo sapiens non-protein coding RNA 185 (NCRNA00185), non-coding RNA	-0.139165	0.999617	-0.475572	0.999911	0.536739	0.627089	0.296479	0.999667	1.14077	0.133649	-0.089695	0.97805	0.574662	0.99932	-1.00752	0.0443639	-0.287217	0.99973	-0.692323	0.138045	-0.175232	0.775137	-0.644774	0.178458	-0.00839484	0.989846	0.658777	0.146792	-1.51797	0.00455781	-0.0384552	0.940833
KIF20B	Homo sapiens kinesin family member 20B (KIF20B), mRNA	0.165482	0.999617	0.364785	0.999911	0.643585	0.333265	-0.245991	0.999667	0.34832	0.541911	-0.362928	0.825751	0.284113	0.99932	1.07007	0.0341175	0.163447	0.99973	0.417547	0.144712	0.48134	0.233656	0.0543335	0.908025	0.6504	0.0280681	0.29765	0.515235	0.170972	0.677544	-0.0381287	0.914694
MBL2	Homo sapiens mannose-binding lectin (protein C) 2, soluble (MBL2), mRNA	0.00891033	0.999617	0.163337	0.999911	0.375423	0.803489	1.77621	0.629639	1.56497	0.0184796	0.974372	0.499751	0.466116	0.99932	0.943621	0.374988	0.653663	0.99973	1.02966	0.178803	-0.0495949	0.943008	-0.575233	0.327635	0.116877	0.903157	-0.321104	0.598234	-0.653476	0.258377	-0.62611	0.402643
PLCXD1	Homo sapiens phosphatidylinositol-specific phospholipase C, X domain containing 1 (PLCXD1)	0.409255	0.999617	0.490771	0.999911	0.542987	0.478596	0.781127	0.999667	1.26139	0.0116357	1.03568	0.19227	0.727385	0.722634	0.878453	0.0740137	0.298196	0.99973	0.50996	0.190835	-1.60173	8.1461e-05	-1.0132	0.0152397	0.281142	0.464905	-1.28729	0.00081365	-0.944321	0.0217082	-0.124679	0.742661
HSPB1	Homo sapiens heat shock 27kDa protein 1 (HSPB1), mRNA	0.312644	0.999617	0.0627777	0.999911	-0.409817	0.449124	-0.564312	0.999667	-1.12831	0.00709318	-0.569996	0.46671	-0.515286	0.812071	-1.07349	0.0060293	-0.173989	0.99973	-0.365642	0.191114	-0.219175	0.440246	-0.268127	0.307891	-0.538586	0.0421072	0.575134	0.0307625	0.311543	0.22169	-0.6667	0.00669728
ANG	Homo sapiens angiogenin, ribonuclease, RNase A family, 5 (ANG)	-0.23648	0.999617	-0.181434	0.999911	-0.269892	0.78898	0.304808	0.999667	1.09487	0.0471607	1.00625	0.233782	0.62884	0.817187	0.167554	0.794494	0.362204	0.99973	0.428108	0.247637	-0.00442482	0.992001	0.0726367	0.86921	-0.0160069	0.977232	-0.305156	0.445905	-0.261547	0.488544	-0.688705	0.0512911
SH3PXD2A	Homo sapiens SH3 and PX domains 2A (SH3PXD2A), mRNA	-0.356409	0.999617	0.0105672	0.999911	0.0309773	0.985792	-0.0407956	0.999667	1.50811	0.00260474	0.527206	0.664799	0.0880756	0.99932	0.137282	0.859795	-0.291887	0.99973	-0.471711	0.28358	0.694043	0.0610782	1.0887	0.00428708	1.61191	0.000129444	0.476863	0.237837	0.200717	0.65786	0.628956	0.102292
MAPK4	Homo sapiens mitogen-activated protein kinase 4 (MAPK4), mRNA	-0.815915	0.96741	-0.51084	0.999911	-0.932089	0.210786	-0.771754	0.999667	0.349411	0.86807	0.421241	0.913294	0.13071	0.99932	-1.82656	0.0267588	-0.344543	0.99973	-0.607055	0.32387	1.2775	0.00123925	0.101755	0.820438	-1.82199	0.000636204	-1.37859	0.0115147	0.134422	0.743559	-1.74916	0.000283639
SLCO4C1	Homo sapiens solute carrier organic anion transporter family, member 4C1 (SLCO4C1), mRNA	-0.120151	0.999617	-0.437187	0.999911	-0.881954	0.185378	-0.192416	0.999667	0.709074	0.214276	0.391035	0.78047	0.67935	0.725715	1.03086	0.0230917	0.305152	0.99973	0.342823	0.369003	0.64316	0.042608	0.97906	0.00263146	0.805308	0.0226762	-0.495587	0.149586	-0.110643	0.776698	-0.653199	0.0669822
X07060	Homo sapiens cDNA: FLJ23431 fis, clone HRC11886, highly similar to HUMMHAAA Human MHC class I lymphocyte antigen (HLA-A 2402) mRNA	-1.88561	0.659885	1.1252	0.999911	-0.741252	0.733991	0.34345	0.999667	-0.553307	0.777769	0.149812	0.97805	1.2518	0.817187	-2.84743	0.0131887	-5.33527	0.191436	-0.727119	0.376127	0.769067	0.310909	2.76982	0.000281972	2.43378	0.00118726	0.132067	0.893408	2.38729	0.00146725	1.74384	0.0122091
NRG1	Homo sapiens neuregulin 1 (NRG1)	-0.138935	0.999617	-0.315095	0.999911	-1.07268	0.0104245	-0.169299	0.999667	-0.303646	0.544557	-0.294966	0.799066	0.275184	0.99932	0.488205	0.134119	0.308021	0.99973	0.250549	0.388212	-2.17759	2.07197e-11	-2.64002	1.24272e-11	-0.19587	0.460723	-1.02762	1.27738e-05	-1.70797	1.01937e-08	-0.635392	0.00732604
SPP2	Homo sapiens secreted phosphoprotein 2, 24kDa (SPP2), mRNA	-0.100239	0.999617	-0.124874	0.999911	-0.236391	0.822172	0.583956	0.999667	1.16667	0.0888135	2.01373	0.00449039	0.90285	0.625197	0.450211	0.426032	0.330064	0.99973	0.399634	0.429599	-0.149097	0.744776	-0.154616	0.715359	-0.314491	0.479118	-0.231885	0.592956	-0.203094	0.606263	-0.777983	0.0481124
UPP2	Homo sapiens uridine phosphorylase 2 (UPP2)	-1.24437	0.999617	0.708834	0.999911	-0.151005	0.983761	0.0111872	0.999667	1.69525	0.0430172	1.47162	0.553024	2.04472	0.99932	0.59045	0.847006	0.555224	0.99973	1.31404	0.455139	1.22088	0.356811	5.67413	4.84759e-05	6.52818	1.42866e-05	0.384156	0.821698	4.28853	0.00187715	8.77015	1.29511e-08
ACTG1	Homo sapiens actin, gamma 1 (ACTG1)	0.212336	0.999617	0.164827	0.999911	-0.25963	0.796793	-0.10627	0.999667	-1.13183	0.0129997	-0.927026	0.19227	-0.666401	0.650849	-0.42711	0.348017	0.0949389	0.99973	-0.274392	0.464916	-0.895648	0.00756733	-0.933533	0.00551963	-1.17603	0.00064352	-0.767294	0.0276764	-1.14692	0.000657616	-0.319867	0.320886
PAR5	Homo sapiens Prader-Willi/Angelman syndrome-5 (PAR5), non-coding RNA	-0.0550845	0.999617	0.302884	0.999911	1.25802	0.397788	-0.378983	0.999667	0.0526439	0.97663	-0.572084	0.841768	0.060442	0.99932	1.8451	0.0385477	0.47869	0.99973	-0.380351	0.495184	-0.51193	0.498149	0.303046	0.72576	0.699791	0.280613	-0.0723597	0.931648	-0.160281	0.862454	0.0884526	0.904435
KNG1	Homo sapiens kininogen 1 (KNG1)	-0.192316	0.999617	-0.152787	0.999911	-0.347162	0.66296	0.26313	0.999667	1.09319	0.0316784	0.802876	0.426028	0.508755	0.99932	0.331713	0.550943	0.159654	0.99973	0.269225	0.505972	-0.137034	0.732041	-0.241624	0.469542	-0.0988248	0.798528	-0.415423	0.222521	-0.215556	0.506951	-1.47795	2.51122e-06
PDZK1IP1	Homo sapiens PDZK1 interacting protein 1 (PDZK1IP1), mRNA	0.205057	0.999617	0.123013	0.999911	-0.130838	0.943082	-0.726146	0.999667	-1.03554	0.119939	-1.77572	0.124345	-0.827249	0.817187	-1.24338	0.0442507	-0.422477	0.99973	-0.386454	0.511082	0.373988	0.482141	0.17537	0.747598	0.933917	0.0957441	0.259279	0.648179	0.0659367	0.906003	1.70508	0.00064302
ANGPTL7	Homo sapiens angiopoietin-like 7 (ANGPTL7), mRNA	-0.170657	0.999617	-1.97992	0.101674	-2.88849	0.0130768	-1.57921	0.999667	-2.11632	0.101009	-1.10546	0.74299	-1.29194	0.812071	-0.65856	0.53317	-1.00371	0.99973	-0.786811	0.530869	-0.865333	0.196507	-2.44339	5.53333e-05	-0.213074	0.762161	-1.21225	0.0849083	-4.26811	3.01177e-06	-0.427048	0.459669
TMSB10	Homo sapiens thymosin beta 10 (TMSB10), mRNA	0.0925434	0.999617	0.0426176	0.999911	0.0144459	0.990517	0.0349339	0.999667	-0.176458	0.80051	-0.613405	0.450815	-0.355196	0.99932	-1.08	0.00616043	0.0971319	0.99973	0.184953	0.612279	-0.25807	0.414673	-0.093008	0.79336	-0.661756	0.0268527	-0.438868	0.144396	-0.145878	0.643562	-0.119262	0.698876
KIAA0825	Homo sapiens KIAA0825 (KIAA0825)	-0.299432	0.999617	0.84398	0.932975	0.108632	0.954553	-0.376445	0.999667	0.0906129	0.937605	0.178025	0.951285	-0.0838504	0.99932	1.24381	0.0419067	-0.196284	0.99973	0.260435	0.689852	0.616418	0.171414	0.858704	0.0935975	0.216882	0.659401	0.297875	0.58054	0.81284	0.112966	0.236493	0.57428
KIF27	Homo sapiens kinesin family member 27 (KIF27), mRNA	0.0228568	0.999617	0.177343	0.999911	0.0591542	0.965502	-0.0674301	0.999667	0.0428831	0.968241	-0.127908	0.960471	-0.22577	0.99932	1.08596	0.0463594	0.215256	0.99973	0.186351	0.708292	1.09406	0.0114843	-0.0923297	0.848699	-0.0281241	0.949335	0.402828	0.445995	-0.152957	0.729924	0.102774	0.752132
SYTL5	Homo sapiens synaptotagmin-like 5 (SYTL5)	-0.105216	0.999617	-0.0784273	0.999911	0.234198	0.910039	0.854736	0.999667	1.41945	0.00709318	0.866792	0.34937	0.605752	0.971356	0.907964	0.0709173	0.174011	0.99973	0.210427	0.717584	0.214526	0.603727	0.601815	0.203049	0.90669	0.0621273	-0.239545	0.585102	0.426754	0.387927	-1.73163	0.0086268
MT1L	Homo sapiens metallothionein 1L (gene/pseudogene) (MT1L), non-coding RNA	1.18237	0.121033	1.41689	0.0191201	1.65394	0.00322334	1.28613	0.453936	0.690773	0.537612	0.546833	0.913461	-0.252032	0.99932	0.00577728	0.997943	-0.245152	0.99973	0.456323	0.731409	-1.32319	0.00242707	-1.43046	0.000721406	-2.81262	0.000134134	-1.28351	0.0036942	-1.61605	0.000263348	-1.38751	0.00447422
TMED7-TICAM2	Homo sapiens TMED7-TICAM2 readthrough (TMED7-TICAM2)	-0.426643	0.999617	0.084305	0.999911	0.720876	0.233429	0.37303	0.999667	-0.0572193	0.952244	-0.196279	0.922443	-0.0141775	0.99932	1.07262	0.0330316	0.224501	0.99973	0.132531	0.768885	0.914073	0.003016	0.824655	0.0102769	-0.126973	0.720342	0.336308	0.349136	1.08996	0.000683658	0.76647	0.00285075
C20orf94	Homo sapiens chromosome 20 open reading frame 94 (C20orf94), mRNA	-0.462392	0.999617	-0.360457	0.999911	0.266052	0.841024	0.0958744	0.999667	0.00451191	0.997881	-0.162042	0.951733	0.110551	0.99932	1.62892	0.00616043	0.304763	0.99973	0.111606	0.847615	0.982495	0.0701773	0.244507	0.65982	0.457718	0.239895	1.16686	0.032076	0.0349243	0.954753	0.0189515	0.966894
AKR1D1	Homo sapiens aldo-keto reductase family 1, member D1 (delta 4-3-ketosteroid-5-beta-reductase) (AKR1D1)	-0.267541	0.999617	-0.35316	0.999911	-0.402948	0.759954	0.612898	0.999667	1.8445	0.00709318	1.72179	0.124345	0.373126	0.99932	1.48205	0.100323	0.143318	0.99973	0.268884	0.852591	-0.216326	0.721497	-0.621058	0.23757	-0.085095	0.922484	0.465444	0.366569	0.265133	0.604187	-0.819517	0.213114
PIWIL2	Homo sapiens piwi-like 2 (Drosophila) (PIWIL2)	-0.468774	0.999617	-0.249495	0.999911	0.469682	0.779524	0.643502	0.999667	0.583089	0.491189	0.216505	0.93367	0.403406	0.99932	1.05454	0.0359683	0.456925	0.99973	0.0711978	0.914154	0.997784	0.033334	0.108829	0.887126	1.93078	0.000522094	1.33244	0.00459555	0.0542836	0.943368	1.41805	0.00599543
CHEK2	Homo sapiens checkpoint kinase 2 (CHEK2)	0.606603	0.999617	-0.016571	0.999911	0.260493	0.844074	-0.0659231	0.999667	-0.376639	0.59885	-0.246406	0.917946	0.242816	0.99932	-1.01943	0.0431248	0.293708	0.99973	-0.0617843	0.918956	1.60757	0.00107564	0.498299	0.294258	-0.389965	0.294823	2.30177	8.94078e-06	4.4377	1.45221e-14	1.08104	0.00023505
C11orf54	Homo sapiens chromosome 11 open reading frame 54 (C11orf54), mRNA	-0.111623	0.999617	-0.0475157	0.999911	-0.331735	0.654947	0.0817939	0.999667	1.03872	0.0316784	0.576665	0.529653	0.0596566	0.99932	0.298107	0.513579	0.00858004	0.99973	0.0521532	0.923898	-0.00994068	0.978341	0.463864	0.102536	1.00034	0.00121808	-0.18356	0.593644	0.324725	0.258364	-0.134293	0.659477
MYC	Homo sapiens v-myc myelocytomatosis viral oncogene homolog (avian) (MYC), mRNA	0.27627	0.999617	0.256177	0.999911	-0.239764	0.795859	-0.374143	0.999667	-1.67971	0.0235235	-0.970874	0.482695	-0.192539	0.99932	-0.258232	0.703115	0.317304	0.99973	0.0211507	0.979087	-2.40686	6.6281e-09	-0.434743	0.184761	-1.04209	0.00330936	-1.27151	0.00013878	-1.62842	2.41392e-05	0.158832	0.625761
GNMT	Homo sapiens glycine N-methyltransferase (GNMT), mRNA	-0.244904	0.999617	-0.06481	0.999911	-0.816898	0.421838	0.195749	0.999667	2.06054	0.00709318	1.67228	0.124345	-0.257406	0.99932	0.591103	0.481448	0.0415292	0.99973	0.0294785	0.985166	-0.424198	0.393484	0.133112	0.813079	2.89401	1.06762e-05	-0.417417	0.414566	0.266959	0.587233	0.571196	0.353431
